# Supplementary material for: Demonstration of Allium sativum Extract Inhibitory Effect on Biodeteriogenic Microbial Strain Growth, Biofilm Development, and Enzymatic and Organic Acid Production
Source: Molecules. 2021 Nov 27;26(23):7195. doi: 10.3390/molecules26237195 (PMC8659052; doi:10.3390/molecules26237195)
Supplement: Supplementary file 1 [file molecules-26-07195-s001.zip]

Archive with 1 entries (1 files):
- molecules-1464404-supplementary.pdf
